# Supplementary material for: Olaparib-Resistant BRCA2MUT Ovarian Cancer Cells with Restored BRCA2 Abrogate Olaparib-Induced DNA Damage and G2/M Arrest Controlled by the ATR/CHK1 Pathway for Survival
Source: Cells. 2023 Mar 29;12(7):1038. doi: 10.3390/cells12071038 (PMC10093185; doi:10.3390/cells12071038)
Supplement: Supplementary file 1 [file cells-12-01038-s001.zip]

Archive with 1 entries (1 files):
- cells-2202160-supplementary.pdf
